# Supplementary material for: Association between WeChat-based remote care guidance and diabetic foot ulcer healing: a retrospective cohort study
Source: PeerJ. 2026 Jan 9;14:e20624. doi: 10.7717/peerj.20624 (PMC12794630; doi:10.7717/peerj.20624)
Supplement: Supplemental Information 1 [file peerj-14-20624-s001.xlsx]

## Sheet: Sheet1
NO	AGE	SEX	EDU	WECHAT	WEIGHT	HEIGHT	BMI	SMOKE	HbA1c	FAMILY_SUPPORT	SBP	DP	WOUND_SQUARE	WAGNER_SCALE	ECONOMIC_CONDITION	INTERVENTIONAL_PROCEDURE	ANGIOSOME	SURGERY	HEAL	HEAL_TIME	SQUARE_F	DTSQs	DTSQs3	DTSQs6	DTSQs12	DTSQs24	BREF	BREF3	BREF6	BREF12	BREF24
17	65	0	3	1	44.9	1.53	19.1807	0	7.78	1	178	104	12.8	4	1	1	1	0	0	742	5.5	10	22	24	26	27	58	69	74	74	77
52	71	1	2	1	80.1	1.7	27.7163	1	7.67	1	176	103	12.8	4	1	1	1	0	0	815	6	16	23	25	28	29	54	65	71	75	78
25	73	0	1	1	57.4	1.64	21.3415	0	7.56	1	159	96	10.2	3	1	1	1	0	0	768	4	16	20	20	22	23	65	76	81	83	83
45	79	0	0	1	55.9	1.71	19.117	0	9.15	0	158	95	10.2	3	1	1	1	0	0	833	4	11	19	21	23	24	55	66	70	74	73
16	70	0	3	1	68.1	1.69	23.8437	0	9.12	0	131	80	6.2	1	0	0	0	0	0	791	2	20	23	25	27	28	50	61	66	70	69
30	57	0	1	1	49.5	1.7	17.128	0	9.01	0	121	74	4.4	1	1	0	0	0	0	747	1	24	20	21	23	24	65	74	79	81	83
41	70	1	3	1	76.7	1.71	26.2303	1	7.89	0	136	83	6.2	1	1	0	0	0	0	824	2	15	21	23	25	26	63	74	79	79	82
75	79	0	0	0	54.5	1.69	19.082	0	7.34	0	178	104	13.1	4	1	1	1	0	0	706	5	17	15	16	17	18	48	54	56	57	58
121	72	1	1	0	50.1	1.76	16.1738	1	9.15	0	178	104	12.6	4	1	1	1	0	0	845	10	14	14	13	14	13	65	72	75	76	78
69	77	0	1	0	51.9	1.65	19.0634	0	7.78	0	172	101	12.2	3	1	1	1	0	0	773	10	16	18	20	21	22	58	65	67	68	67
71	70	1	0	0	50.1	1.6	19.5703	1	7.56	0	160	96	10.4	3	1	1	0	0	0	728	8	12	15	17	18	19	58	64	66	65	67
80	69	0	1	0	48.9	1.63	18.4049	0	8.12	0	169	99	11.4	3	1	1	1	0	0	842	8	20	14	15	16	17	63	70	73	74	76
100	75	1	0	0	50.1	1.77	15.9916	1	7.78	0	165	97	11.2	3	0	1	0	0	0	795	6	12	17	19	20	21	63	70	72	71	73
103	73	1	0	0	70.1	1.6	27.3828	0	9.12	1	170	100	11.6	3	1	0	1	0	0	711	6	14	14	16	17	18	58	65	68	67	68
109	74	1	0	0	79.8	1.69	27.9402	1	8.45	0	174	102	12.4	3	1	0	1	0	0	836	4	10	16	17	18	19	53	60	62	63	64
111	79	1	1	0	51.7	1.75	16.8816	1	9.01	0	167	98	11.8	3	1	0	1	0	0	759	3	14	18	20	21	22	65	72	75	76	77
117	77	0	1	0	49.2	1.57	19.9602	0	7.34	1	160	96	10.4	3	0	0	1	0	0	814	5	14	17	18	19	20	52	59	61	62	63
65	69	0	0	0	56.7	1.61	21.8742	0	7.98	1	167	98	11.2	3	0	0	0	0	0	782	6	17	18	20	21	22	62	69	71	72	71
82	71	1	1	0	73.7	1.64	27.4018	1	7.67	1	154	93	9.2	2	0	1	1	0	0	726	3	19	17	19	20	21	58	65	67	68	69
83	66	0	1	0	59.8	1.59	23.6541	0	7.67	1	140	85	7.4	2	1	1	0	0	0	847	4	14	14	16	17	18	50	57	55	56	54
89	68	1	1	0	50.1	1.61	19.328	1	8.01	0	143	87	8.4	2	1	1	1	0	0	703	3	17	18	20	21	22	40	47	45	44	46
95	69	0	1	0	57.8	1.62	22.0241	0	7.89	0	138	84	7.8	2	1	1	1	0	0	831	4	15	17	18	19	20	65	73	75	76	78
101	70	0	0	0	51.2	1.67	18.3585	0	7.56	1	141	86	8.2	2	1	1	1	0	0	767	3	14	14	13	14	15	40	47	45	46	45
128	66	1	0	0	50.1	1.8	15.463	1	8.92	1	154	93	9.2	2	1	1	1	0	0	812	3	14	15	14	15	16	57	64	66	67	68
129	59	1	1	0	63.7	1.78	20.1048	1	7.67	0	140	85	7.4	2	0	1	1	0	0	744	4	14	17	19	20	21	46	53	55	54	53
61	72	0	1	0	40.2	1.73	13.4318	0	7.56	1	149	91	8.8	2	0	0	0	0	0	798	3	11	16	17	18	19	50	56	54	55	54
96	77	1	1	0	65.9	1.72	22.2756	1	8.56	1	146	89	8.6	2	0	0	0	0	0	839	2	13	15	16	17	18	57	64	67	66	68
108	80	1	1	0	63	1.62	24.0055	0	7.67	0	135	82	6.8	1	0	1	1	0	0	721	2	12	17	19	20	21	65	72	74	75	77
64	74	1	0	0	51.2	1.72	17.3067	1	9.12	0	120	74	4.8	1	1	0	0	0	0	785	1	14	17	19	20	21	57	64	66	67	66
76	72	1	1	0	60.4	1.74	19.9498	1	7.34	1	124	76	5.2	1	0	0	0	0	0	816	4	11	18	20	21	22	56	63	65	66	67
81	77	1	0	0	52.4	1.75	17.1102	1	8.23	1	132	81	6.8	1	1	0	0	0	0	737	1	11	17	18	19	20	50	57	59	58	59
99	78	1	1	0	50.1	1.63	18.8566	1	8.34	1	125	76	5.4	1	1	0	0	0	0	802	1	13	15	17	18	19	60	67	69	70	71
116	70	1	1	0	67.8	1.73	22.6536	0	8.23	1	117	73	4.8	1	1	0	0	0	0	763	1	10	18	19	20	21	49	56	58	57	56
98	66	0	0	0	43.8	1.58	17.5453	0	8.23	1	177	104	12.8	4	1	1	1	0	1	510	0	12	17	18	19	20	44	50	53	54	53
63	80	1	0	0	57.5	1.65	21.1203	1	7.45	0	174	102	12.4	3	1	1	1	0	1	480	0	14	16	18	19	20	53	60	58	57	56
23	66	1	1	1	59.9	1.66	21.7376	1	8.34	1	180	106	13.6	4	1	1	1	0	1	302	0	12	20	22	24	25	56	64	69	69	68
77	67	1	1	0	50.1	1.62	19.0901	0	8.45	1	166	98	11.8	3	1	1	1	0	1	300	0	19	17	19	20	21	55	61	64	65	66
11	64	1	1	1	57.8	1.67	20.725	1	8.12	1	176	103	13.2	4	1	1	1	0	1	281	0	10	24	25	27	28	52	63	68	68	71
86	70	0	1	0	46.2	1.66	16.7659	0	8.45	0	175	102	12.6	3	1	1	1	0	1	240	0	11	16	17	18	19	45	51	53	52	51
34	72	1	1	1	80.1	1.68	28.3801	1	8.45	1	170	100	11.6	3	1	1	1	0	1	212	0	19	24	27	30	31	40	48	53	57	56
92	67	1	1	0	50.1	1.69	17.5414	1	8.92	1	173	101	12.2	3	0	1	1	0	1	210	0	14	18	19	20	21	54	61	63	64	66
19	74	1	1	1	74	1.64	27.5134	1	8.56	1	169	99	11.4	3	1	1	1	0	1	198	0	15	23	25	28	29	52	59	64	64	67
46	72	1	0	1	63.9	1.62	24.3484	1	9.15	0	173	101	12.2	3	1	1	1	0	1	192	0	16	23	25	28	29	54	61	66	67	69
3	77	0	2	1	45.2	1.62	17.223	0	8.56	1	167	98	12.3	3	1	1	1	0	1	191	0	15	21	23	25	26	65	74	79	83	85
94	74	0	1	0	50.4	1.54	21.2515	0	8.67	0	159	96	10.2	3	1	1	1	0	1	189	0	19	15	14	15	16	65	73	76	77	76
7	73	1	2	1	53.9	1.77	17.2045	1	8.23	1	172	101	11.8	3	1	1	1	0	1	185	0	15	24	26	29	30	57	68	73	73	71
115	75	1	0	0	57.8	1.66	20.9755	1	7.89	0	172	101	12.2	3	1	1	1	0	1	180	0	14	15	16	17	18	40	46	44	46	44
123	76	1	0	0	62.8	1.68	22.2506	1	7.45	1	166	98	11.4	3	0	1	1	0	1	180	0	19	14	13	14	15	65	73	76	75	77
126	78	1	1	0	76	1.69	26.6097	1	7.34	0	169	99	11.8	3	1	1	1	0	1	180	0	14	16	18	19	20	55	62	65	66	67
88	73	1	0	0	62.9	1.73	21.0164	1	8.78	1	168	99	11.6	3	0	0	0	1	1	180	0	15	15	17	18	19	50	56	54	53	54
29	65	1	0	1	80.1	1.69	28.0452	1	8.89	0	177	104	12.4	3	1	1	1	0	1	173	0	16	22	24	27	28	56	67	71	72	73
40	75	0	0	1	39.5	1.66	14.3344	0	8.23	1	175	102	12.6	3	1	1	1	0	1	168	0	15	21	23	25	26	49	57	62	62	65
54	79	1	1	1	58	1.66	21.048	1	8.92	1	164	97	11.4	3	1	1	1	0	1	165	0	15	17	19	21	22	64	73	78	78	81
57	78	1	0	1	50.1	1.61	19.328	1	8.56	0	171	100	11.6	3	1	1	1	0	1	148	0	17	22	24	26	27	43	54	59	59	58
10	69	1	4	1	64.1	1.71	21.9213	0	8.78	1	159	96	10.4	3	1	1	1	0	1	142	0	10	19	21	23	24	63	71	75	79	78
31	74	1	2	1	61	1.65	22.4059	1	8.01	1	165	97	11.2	3	0	1	1	0	1	120	0	18	18	20	22	23	41	49	54	54	57
49	74	0	0	1	43.4	1.53	18.5399	0	7.45	0	138	84	7.8	2	0	0	0	0	1	101	0	10	16	18	20	21	58	67	71	75	78
20	69	0	3	1	51.6	1.61	19.9066	0	8.89	1	144	87	8.3	2	1	1	1	0	1	95	0	17	23	26	29	30	65	74	78	82	85
5	63	1	1	1	64.1	1.63	24.1259	1	7.56	0	145	88	9.1	2	1	1	0	0	1	92	0	10	16	16	18	19	60	71	76	80	79
13	72	0	2	1	47.3	1.55	19.6878	0	7.23	1	152	92	9.6	2	0	0	0	0	1	91	0	13	23	25	28	29	49	56	61	61	60
60	77	1	0	0	50.1	1.68	17.7509	1	8.34	0	139	85	7.2	2	1	1	1	0	1	90	0	14	17	19	20	21	51	58	60	61	60
66	79	0	0	0	44.1	1.57	17.8912	0	8.34	1	144	88	8.6	2	1	1	1	0	1	90	0	19	14	15	16	17	63	70	72	73	74
68	66	1	1	0	67.1	1.63	25.255	0	8.89	1	157	95	9.6	2	1	1	1	0	1	90	0	14	16	17	18	19	51	58	59	58	57
72	76	1	1	0	66.2	1.71	22.6394	1	8.67	1	137	83	7.6	2	1	1	1	0	1	90	0	14	18	19	20	21	65	72	75	74	76
78	78	0	0	0	41.5	1.53	17.7282	1	8.89	1	142	86	8.2	2	1	1	1	0	1	90	0	18	15	14	15	16	45	52	54	53	52
84	80	1	1	0	77.1	1.7	26.6782	1	9.15	0	148	90	8.8	2	1	1	1	0	1	90	0	12	16	17	18	19	50	56	58	57	58
91	72	1	0	0	55.2	1.76	17.8202	0	7.45	1	156	94	9.8	2	1	1	1	0	1	90		13	15	16	17	18	43	50	52	51	50
106	72	1	1	0	80.1	1.67	28.721	1	8.89	1	139	85	7.2	2	1	1	1	0	1	90	0	15	16	18	19	20	40	46	48	47	46
107	67	1	1	0	80.1	1.74	26.4566	1	8.12	0	149	91	8.8	2	1	1	1	0	1	90	0	15	18	20	21	22	55	62	64	65	67
112	71	1	1	0	80.1	1.64	29.7814	1	7.23	0	144	88	8.4	2	0	1	1	0	1	90	0	10	15	17	18	19	61	68	70	71	72
118	73	0	0	0	55.3	1.64	20.5607	0	8.92	0	137	83	7.6	2	1	1	1	0	1	90	0	10	14	15	16	17	41	47	49	48	49
124	74	1	1	0	58.4	1.65	21.4509	1	8.78	0	142	86	8.2	2	1	1	0	0	1	90	0	14	18	19	20	21	40	46	44	45	44
73	73	1	0	0	64.3	1.67	23.0557	1	9.01	0	145	88	8.4	2	0	0	0	0	1	90	0	18	18	20	21	22	65	72	74	75	76
105	76	0	0	0	47.6	1.71	16.2785	0	7.45	1	153	93	9.4	2	0	0	0	0	1	90	0	10	17	18	19	20	59	66	68	69	70
27	76	0	1	1	42.1	1.56	17.2995	0	8.45	1	143	87	8.6	2	0	1	1	0	1	88	0	10	20	22	24	25	58	69	75	77	74
14	67	1	2	1	67.2	1.62	25.6059	1	8.67	1	142	86	7.8	2	1	1	1	0	1	83	0	19	21	23	25	26	64	75	79	79	82
55	75	0	1	1	45.6	1.67	16.3505	0	7.23	1	141	86	8.2	2	1	1	1	0	1	82	0	16	22	24	26	27	56	68	73	77	75
42	77	0	0	1	48.7	1.55	20.2706	0	7.67	1	168	99	11.8	3	0	0	0	1	1	78	0	19	20	22	24	25	48	56	61	62	63
32	69	0	1	1	61.3	1.54	25.8475	0	7.34	0	142	86	8.1	2	1	1	1	0	1	76	0	13	23	25	28	29	56	63	68	70	67
22	71	0	2	1	39.8	1.57	16.1467	0	8.12	0	156	95	9.8	2	1	1	1	0	1	72	0	16	17	19	21	22	46	53	58	58	57
37	71	0	1	1	53.2	1.59	21.0435	0	7.89	1	140	85	7.4	2	0	1	1	0	1	70	0	14	24	27	30	31	58	70	75	73	77
38	66	1	1	1	50.4	1.77	16.0873	1	7.45	0	147	89	8.8	2	1	1	1	0	1	68	0	16	21	22	24	25	65	75	80	80	84
8	66	1	3	1	62.8	1.6	24.5312	1	7.12	0	138	84	7.6	2	1	1	1	0	1	65	0	15	24	26	29	30	50	58	63	63	61
50	69	0	1	1	50.1	1.62	19.0901	0	8.78	0	146	89	8.6	2	1	1	1	0	1	62	0	13	17	17	19	20	48	55	60	60	59
51	77	1	1	1	50.1	1.64	18.6273	1	8.01	0	133	81	6.6	1	0	1	0	0	1	62	0	17	22	24	26	27	53	63	68	72	71
114	78	1	1	0	67.6	1.7	23.391	1	8.67	1	157	95	9.6	2	0	1	1	0	1	60	0	17	17	19	20	21	41	48	50	49	48
119	68	0	1	0	42.8	1.56	17.5871	0	7.67	1	145	88	8.8	2	0	1	1	0	1	60	0	11	16	17	18	19	61	68	70	71	72
130	75	0	0	0	45.9	1.63	17.2758	0	8.34	1	148	90	8.6	2	1	1	0	0	1	60	0	13	14	16	17	18	53	60	62	61	62
36	79	1	2	1	58.5	1.63	22.0181	0	9.23	1	154	93	9.4	2	1	1	0	0	1	58	0	9	16	18	20	21	58	66	71	70	73
21	77	1	0	1	67.4	1.7	23.3218	1	7.98	1	135	82	6.4	1	0	1	1	0	1	58	0	10	19	20	22	23	47	55	61	61	63
48	76	1	2	1	80.1	1.75	26.1551	0	8.78	0	155	94	9.2	2	1	1	1	0	1	56	0	19	23	24	26	27	53	60	65	62	64
59	68	1	0	1	67	1.76	21.6296	1	7.98	1	153	93	9.8	2	1	1	1	0	1	55	0	10	20	23	25	26	53	62	67	67	71
4	71	1	0	1	66.9	1.69	23.4235	1	8.92	1	128	78	6.8	1	1	0	0	0	1	55	0	20	24	28	31	32	63	72	77	77	75
1	75	1	0	1	59.6	1.72	20.146	1	8.45	1	156	95	8.2	2	1	1	1	0	1	52	0	10	23	24	27	28	53	64	69	69	72
47	67	1	2	1	50.1	1.69	17.5414	1	7.34	1	122	75	4.6	1	1	1	1	0	1	52	0	17	17	19	21	22	41	52	57	57	56
6	79	0	2	1	52.8	1.58	21.1505	0	7.98	1	110	70	4.2	1	1	0	0	0	1	51	0	10	21	21	23	24	65	76	81	85	87
35	67	0	1	1	46.8	1.63	17.6145	0	8.67	1	116	73	4.8	1	1	0	0	0	1	51	0	12	16	18	20	21	40	47	52	52	51
12	76	1	1	1	63.8	1.74	21.0728	1	7.45	1	122	75	4.8	1	1	0	0	0	1	49	0	17	19	22	24	25	44	51	56	56	55
26	68	1	2	1	53.2	1.61	20.5239	1	9.12	1	137	83	7.2	2	1	1	0	0	1	48	0	17	22	24	26	27	56	67	72	72	75
43	73	1	1	1	51.4	1.67	18.4302	1	8.12	1	143	87	8.4	2	1	1	1	0	1	45	0	14	19	21	23	24	57	65	69	70	68
9	78	0	1	1	39.5	1.65	14.5087	0	8.34	1	125	76	5.8	1	1	1	1	0	1	45	0	19	24	26	29	30	40	51	56	56	55
24	79	1	2	1	71.6	1.73	23.9233	1	7.67	1	125	76	5.2	1	1	0	0	0	1	43	0	10	17	19	21	22	43	50	55	55	54
56	70	1	3	1	56.9	1.73	19.0117	0	7.23	1	126	77	5.8	1	1	0	0	0	1	41	0	13	19	21	23	24	52	59	64	68	67
15	79	1	1	1	54.1	1.68	19.1681	1	9.01	0	148	90	8.9	2	1	1	1	0	1	40	0	18	19	21	23	24	53	61	66	70	69
28	70	1	3	1	50.1	1.76	16.1738	0	7.23	1	129	79	6.6	1	1	0	0	0	1	39	0	10	22	24	26	27	59	69	74	78	77
44	68	1	2	1	71.4	1.74	23.583	1	7.56	0	128	78	6.4	1	0	1	1	0	1	36	0	18	23	25	28	29	65	77	82	86	88
33	78	1	1	1	54.5	1.72	18.4221	1	7.78	1	132	81	6.8	1	1	0	0	0	1	34	0	19	23	25	28	29	43	53	58	58	57
58	73	0	2	1	52.3	1.56	21.4908	0	8.92	0	130	79	6.4	1	1	1	1	0	1	32	0	19	23	26	29	30	59	70	75	75	78
70	75	1	1	0	66	1.77	21.0667	1	8.12	1	116	73	4.4	1	0	1	1	0	1	30	0	10	14	13	14	15	50	57	59	58	59
87	57	0	0	0	53.7	1.56	22.0661	0	9.01	1	136	83	6.4	1	1	1	1	0	1	30	0	15	16	18	19	20	65	72	74	75	74
90	78	0	0	0	40.8	1.7	14.1176	0	7.23	1	128	78	6.2	1	1	1	1	0	1	30	0	17	18	20	21	22	61	68	70	69	71
104	68	1	1	0	80	1.71	27.3588	1	7.34	1	130	79	6.4	1	1	1	0	0	1	30	0	19	15	17	18	19	54	61	63	62	61
125	69	1	0	0	51.9	1.72	17.5433	1	8.01	1	122	75	4.6	1	0	1	1	0	1	30	0	13	14	15	16	17	60	67	69	70	71
127	71	0	0	0	58.2	1.54	24.5404	0	7.98	0	132	81	6.8	1	0	1	1	0	1	30	0	15	16	17	18	19	49	56	58	59	58
131	70	0	1	0	68.1	1.59	26.9372	0	7.23	1	118	74	4.8	1	1	1	1	0	1	30	0	14	18	19	20	21	65	72	74	75	76
62	67	0	0	0	49.8	1.54	20.9985	0	8.56	1	135	82	6.8	1	1	0	0	0	1	30	0	9	15	14	15	16	55	62	64	63	65
67	71	1	1	0	56	1.69	19.6072	1	7.78	0	134	82	6.2	1	1	0	0	0	1	30	0	15	14	16	17	18	52	59	61	60	61
74	68	0	0	0	39.7	1.55	16.5245	0	9.12	1	129	79	6.6	1	1	0	0	0	1	30	0	15	16	17	18	19	49	56	54	53	54
79	74	1	0	0	66.8	1.68	23.6678	1	7.89	0	121	74	4.6	1	0	0	0	0	1	30	0	14	15	16	17	18	40	46	44	43	42
85	75	1	1	0	51.5	1.66	18.6892	1	7.23	0	117	73	4.8	1	0	0	0	0	1	30	0	14	14	13	14	15	47	54	56	55	56
93	58	1	1	0	61.9	1.65	22.7365	1	7.56	0	122	75	4.6	1	1	0	0	0	1	30	0	18	16	18	19	20	65	72	74	75	77
97	71	1	0	0	57.3	1.68	20.3019	1	7.98	0	133	81	6.6	1	1	0	0	0	1	30	0	13	18	20	21	22	50	57	59	60	61
102	79	0	0	0	60.4	1.55	25.1405	0	9.15	0	116	73	4.8	1	0	0	0	0	1	30	0	12	17	19	20	21	47	54	56	55	54
110	69	0	1	0	54.1	1.53	23.1108	0	8.78	0	121	74	4.6	1	1	0	0	0	1	30	0	14	14	15	16	17	59	66	68	69	70
113	66	0	0	0	41.2	1.61	15.8944	0	8.01	1	134	82	6.2	1	1	0	0	0	1	30	0	10	16	17	18	19	42	49	51	50	51
120	79	1	0	0	56	1.61	21.6041	1	7.56	0	129	79	6.4	1	1	0	0	0	1	30	0	15	18	20	21	22	51	58	56	55	54
122	67	0	0	0	50.8	1.68	17.9989	0	8.56	0	124	76	5.2	1	1	0	0	0	1	30	0	14	19	21	22	23	40	46	44	43	44
18	78	1	2	1	59.7	1.75	19.4939	1	7.34	1	115	72	4.6	1	1	1	1	0	1	28	0	17	21	23	25	26	56	64	69	69	68
53	66	0	2	1	58.6	1.58	23.4738	0	8.01	1	117	72	4.4	1	0	1	1	0	1	28	0	10	20	22	24	25	50	57	62	62	65
39	78	1	1	1	72.7	1.6	28.3984	1	8.67	1	124	76	5.6	1	1	0	0	0	1	26	0	13	24	27	30	31	52	60	65	69	70
2	68	1	0	1	71	1.65	26.079	1	7.89	1	134	82	5.4	1	1	0	0	0	1	25	0	15	16	17	19	20	59	67	71	75	74
