# Supplementary material for: Association between WeChat-based remote care guidance and diabetic foot ulcer healing: a retrospective cohort study
Source: PeerJ. 2026 Jan 9;14:e20624. doi: 10.7717/peerj.20624 (PMC12794630; doi:10.7717/peerj.20624)
Supplement: Supplemental Information 3 [file peerj-14-20624-s003.txt]

| **Variable Name**         | **Value**                           | **Annotation**                                                                                              |
| ------------------------- | ----------------------------------- | ----------------------------------------------------------------------------------------------------------- |
| NO                        | Patient ID                          |                                                                                                             |
| AGE                       | Age                                 |                                                                                                             |
| SEX                       | Gender                              | 1 = Male, 0 = Female                                                                                        |
| EDU                       | Education Level                     | 0 = No Education, 1 = Primary School, 2 = Junior High School, 3 = Senior High School, 4 = College and Above |
| HEIGHT                    | Height                              |                                                                                                             |
| WEIGHT                    | Weight                              |                                                                                                             |
| BMI                       | Body Mass Index                     |                                                                                                             |
| SMOKE                     | Smoking Status                      | 0 = No, 1 = Yes                                                                                             |
| HbA1c                     | Glycated Hemoglobin (mmol/mol)      |                                                                                                             |
| FAMILY\_SUPPORT           | Family Support                      | 0 = No, 1 = Yes                                                                                             |
| SBP                       | Systolic Blood Pressure             |                                                                                                             |
| DP                        | Diastolic Blood Pressure            |                                                                                                             |
| WOUND\_SQUARE             | Wound Area                          |                                                                                                             |
| WAGNER\_SCALE             | Wagner Score                        |                                                                                                             |
| ECONOMIC\_CONDITION       | Economic Condition                  | 0 = Poor, 1 = Good                                                                                          |
| INTERVENTIONAL\_PROCEDURE | Interventional Procedure            | 0 = No, 1 = Yes                                                                                             |
| ANGIOSOME                 | Angiosome Compliance                | 0 = No, 1 = Yes                                                                                             |
| SURGEY                    | Open Bypass Surgery                 | 0 = No, 1 = Yes                                                                                             |
| HEAL                      | Wound Healing                       | 0 = No, 1 = Yes                                                                                             |
| HEAL\_TIME                | Healing Time after Discharge (days) |                                                                                                             |
| SQUARE\_F                 | Wound Size at Last Follow-up        |                                                                                                             |
| DTSQs                     | DTSQs Score                         |                                                                                                             |
| DTSQs3                    | DTSQs Score at 3 Months             |                                                                                                             |
| DTSQs6                    | DTSQs Score at 6 Months             |                                                                                                             |
| DTSQs12                   | DTSQs Score at 12 Months            |                                                                                                             |
| DTSQs24                   | DTSQs Score at 24 Months            |                                                                                                             |
| BREF                      | BREF Score                          |                                                                                                             |
| BREF3                     | BREF Score at 3 Months              |                                                                                                             |
| BREF6                     | BREF Score at 6 Months              |                                                                                                             |
| BREF12                    | BREF Score at 12 Months             |                                                                                                             |
| BREF24                    | BREF Score at 24 Months             |                                                                                                             |
